# Supplementary material for: A Fast and Selective Approach for Profiling Vicinal Diols Using Liquid Chromatography-Post Column Derivatization-Double Precursor Ion Scanning Mass Spectrometry
Source: Molecules. 2022 Jan 3;27(1):283. doi: 10.3390/molecules27010283 (PMC8747065; doi:10.3390/molecules27010283)
Supplement: Supplementary file 1 [file molecules-27-00283-s001.zip]

Archive with 1 entries (1 files):
- molecules-1468227-revised-2-sup.pdf
